# Supplementary material for: The Effect of Rickettsia bellii on Anaplasma marginale Infection in Dermacentor andersoni Cell Culture
Source: Microorganisms. 2023 Apr 22;11(5):1096. doi: 10.3390/microorganisms11051096 (PMC10222294; doi:10.3390/microorganisms11051096)
Supplement: Supplementary file 1 [file microorganisms-11-01096-s001.zip]

Archive with 1 entries (1 files):
- microorganisms-2262056-supplementary File S1.xlsx
