# Supplementary material for: The Effect of Rickettsia bellii on Anaplasma marginale Infection in Dermacentor andersoni Cell Culture
Source: Microorganisms. 2023 Apr 22;11(5):1096. doi: 10.3390/microorganisms11051096 (PMC10222294; doi:10.3390/microorganisms11051096)
Supplement: Supplementary file 1 [file microorganisms-11-01096-s001.zip › microorganisms-2262056-supplementary File S1.xlsx]

## Sheet: MOI 1 Coinfection
Statistical Analyses for Coinfection MOI 1
A. marginale Two-Way ANOVA
	% of total variation	P value	Significance	Geisser-Greenhouse's epsilon
Time x Condition	4.591	0.4857	ns	NA
Time	62.31	0.0066	**	0.5813
Condition	3.818	0.2406	ns	NA
Replicate	8.058	0.3844	ns	NA
24 Hour A. marginale T test
P value	Mean of A. marrginale Infection	Mean of Coinfection	Difference	SE of difference
0.028643	1.003	0.7864	0.2165	0.06467
R. bellii Two-Way ANOVA
	% of total variation	P value
Time x Condition	0.6475	0.9555	ns	NA
Time	71.81	0.0146	*	0.4426
Condition	0.5553	0.3861	ns	NA
Replicate	2.351	0.8813	ns	NA
24 Hour R. bellii T test
P value	Mean of R. bellii Infection	Mean of Coinfection	Difference	SE of difference
0.513165	1.005	1.143	-0.1385	0.1933
DAE 100 Two-Way ANOVA
	% of total variation	P value	Significance	Geisser-Greenhouse's epsilon
Time x Condition	5.409	0.2996	ns	NA
Time	73.25	0.0003	***	0.4209
Condition	5.285	0.0712	ns	NA
Replicate	3.743	0.5087	ns	NA

## Sheet: MOI 10 Coinfection
Statistical Analyses for Coinfection MOI 10
A. marginale Two-Way ANOVA
	% of total variation	P value	Significance	Geisser-Greenhouse's epsilon
Time x Condition	5.652	0.3374	ns	NA
Time	58.19	0.0151	*	0.4041
Condition	0.03312	0.9356	ns	NA
Replicate	17.93	0.0649	ns	NA
24 Hour A. marginale T test
P value	Mean of A. marrginale Infection	Mean of Coinfection	Difference	SE of difference
0.272591	1.005	0.8604	0.1447	0.1139
R. bellii Two-Way ANOVA
	% of total variation	P value
Time x Condition	5.652	0.3374	ns	NA
Time	58.19	0.0151	*	0.4041
Condition	0.03312	0.9356	ns	NA
Replicate	17.93	0.0649	ns	NA
24 Hour R. bellii T test
P value	Mean of R. bellii Infection	Mean of Coinfection	Difference	SE of difference
0.26581	1.03	1.252	-0.2213	0.1712
DAE 100 Two-Way ANOVA
	% of total variation	P value	Significance	Geisser-Greenhouse's epsilon
Time x Condition	41.13	<0.0001	****	NA
Time	14.05	0.0053	**	0.7434
Condition	28.98	0.0028	**	NA
Replicate	4.738	0.3148	ns	NA
DAE100 Growth Tukey's multiple comparisons test
		Mean Diff.	95.00% CI of diff.	Adjusted P Value	Significance
24 hr	Co./R.b	-0.001836	-0.2389 to 0.2353	0.9992	ns
	A.m/R.b	-0.001058	-0.1745 to 0.1724	0.9996	ns
	Co./A.m	0.0007773	-0.2130 to 0.2146	>0.9999	ns
48 hr	Co./R.b	0.1058	-0.7947 to 1.006	0.819	ns
	A.m/R.b	-0.04235	-0.9699 to 0.8852	0.9653	ns
	Co./A.m	-0.1481	-0.3136 to 0.01734	0.0688	ns
72 hr	Co./R.b	-0.8125	-1.201 to -0.4238	0.0039	**
	A.m/R.b	-1.059	-1.930 to -0.1875	0.0312	*
	Co./A.m	-0.2464	-1.101 to 0.6083	0.5051	ns
96 hr	Co./R.b	-0.2647	-0.4439 to -0.08544	0.0136	*
	A.m/R.b	-0.4133	-0.6375 to -0.1891	0.0071	**
	Co./A.m	-0.1487	-0.3733 to 0.07597	0.1508	ns

## Sheet: Super Infection
Statistical Analyses for Superinfection
A. marginale Two-Way ANOVA
	% of total variation	P value	Significance	Geisser-Greenhouse's epsilon
Time x Condition	41.13	<0.0001	****	NA
Time	19.87	0.0002	***	0.6973
Condition	33.06	0.0029	**	NA
Replicate	3.154	0.0449	*	NA
A. marginale Growth Šídák's multiple comparisons test
	Mean Diff.	95.00% CI of diff.	Adjusted P Value	Significance
24 hr	0.003425	-0.4571 to 0.4639	>0.9999	ns
48 hr	0.03713	-0.3587 to 0.4330	0.9925	ns
72 hr	0.4686	-0.06320 to 1.000	0.0729	ns
96 hr	1.152	0.7578 to 1.547	0.0021	**
24 Hour A. marginale T test
P value	Mean of A. marrginale Infection	Mean of Coinfection	Difference	SE of difference
0.012014	1.004	0.7272	0.2765	0.06335
R. bellii Two-Way ANOVA
	% of total variation	P value
Time x Condition	0.4051	0.5055	ns	NA
Time	93.29	<0.0001	****	0.5424
Condition	0.1266	0.7462	ns	NA
Replicate	4.207	0.0053	**	NA
24 Hour R. bellii T test
P value	Mean of R. bellii Infection	Mean of Coinfection	Difference	SE of difference
0.030263	1.004	1.28	-0.2766	0.08413
DAE 100 Two-Way ANOVA
	% of total variation	P value	Significance	Geisser-Greenhouse's epsilon
Time x Condition	20.05	0.1171	ns	NA
Time	31.35	0.0117	*	0.7069
Condition	1.473	0.7817	ns	NA
Replicate	17.22	0.1718	ns	NA

## Sheet: R. bellii Growth Comparison
R. bellii single infection control Two-Way ANOVA
	% of total variation	P value	Significance	Geisser-Greenhouse's epsilon
Time x Condition	21.66	<0.0001	****	NA
Time	12.58	0.0005	***	NA
Condition	62.32	<0.0001	****	0.5904
Replicate	1.715	0.1158	ns	NA
R. bellii single infection control Tukey's multiple comparisons test
		Mean Diff.	95.00% CI of diff.	Adjusted P Value	Significance
24 hr	MOI1/MOI10	-7.736	-15.99 to 0.5131	0.0565	ns
	MOI1/Super	-43.72	-64.38 to -23.06	0.0116	*
	MOI10/Super	-35.99	-50.74 to -21.24	0.0088	**
48 hr	Co./R.b	-4.109	-7.277 to -0.9403	0.0304	*
	A.m/R.b	-10.58	-15.86 to -5.299	0.0129	*
	Co./A.m	-6.472	-10.00 to -2.943	0.0154	*
72 hr	Co./R.b	-2.008	-7.135 to 3.120	0.2554	ns
	A.m/R.b	-15.73	-30.92 to -0.5430	0.0468	*
	Co./A.m	-13.72	-24.08 to -3.369	0.0291	*
96 hr	Co./R.b	0.1353	-3.162 to 3.432	0.9688	ns
	A.m/R.b	-17.87	-31.76 to -3.987	0.0308	*
	Co./A.m	-18.01	-34.85 to -1.167	0.044	*
R. bellii in mixed infection Two-Way ANOVA
	% of total variation	P value	Significance	Geisser-Greenhouse's epsilon
Time x Condition	24.12	<0.0001	****	NA
Time	14.18	<0.0001	****	NA
Condition	59.24	<0.0001	****	0.5876
Replicate	0.8427	0.4449	ns	NA
R. bellii in mixed infection Tukey's multiple comparisons test
		Mean Diff.	95.00% CI of diff.	Adjusted P Value	Significance
24 hr	MOI1/MOI10	-8.52	-9.394 to -7.645	<0.0001	****
	MOI1/Super	-51.3	-71.09 to -31.50	0.0078	**
	MOI10/Super	-42.78	-62.69 to -22.87	0.0113	*
48 hr	Co./R.b	-3.548	-5.425 to -1.672	0.0145	*
	A.m/R.b	-10.71	-15.72 to -5.698	0.0114	*
	Co./A.m	-7.163	-11.74 to -2.588	0.021	*
72 hr	Co./R.b	-1.769	-8.697 to 5.158	0.4459	ns
	A.m/R.b	-19.23	-30.76 to -7.709	0.0185	*
	Co./A.m	-17.46	-31.10 to -3.830	0.0311	*
96 hr	Co./R.b	-0.2181	-8.994 to 8.558	0.9883	ns
	A.m/R.b	-17.05	-39.82 to 5.717	0.0858	ns
	Co./A.m	-16.83	-31.06 to -2.605	0.0362	*

## Sheet: Shapiro-Wilk test
Shapiro-Wilk test of Normality for all Conditions
	R. bellii MOI 1 Coinfection	R. bellii MOI 10 Coinfection	Superinfection
Data Set	P value	P value	P value
DAE100 in R. bellii 24h	0.9924	0.9017	0.3829
DAE100 in A. marginale 24h	0.4701	0.2724	0.3185
DAE100 in Co/Super-infection 24h	0.9885	0.3659	0.2219
DAE100 in R. bellii 48h	0.3523	0.9889	*
DAE100 in A. marginale 48h	0.4832	0.8602	0.3504
DAE100 in Co/Super-infection 48h	0.6793	0.3687	0.9521
DAE100 in R. bellii 72h	0.4073	0.1654	0.5302
DAE100 in A. marginale 72h	0.0734	0.0983	0.2903
DAE100 in Co/Super-infection 72h	0.1265	0.6938	0.3226
DAE100 in R. bellii 96h	0.8926	0.2727	0.8137
DAE100 in A. marginale 96h	0.0893	0.4576	0.0267
DAE100 in Co/Super-infection 96h	0.0926	0.7104	0.5704
R. bellii in R. bellii 24h	0.6064	0.7649	0.0683
R. bellii in Co/Super-infection 24h	0.5927	0.4072	0.6116
R. bellii in R. bellii 48h	0.25	0.8475	0.261
R. bellii in Co/Super-infection 48h	0.757	0.3913	*
R. bellii in R. bellii 72h	0.8972	0.6011	0.4063
R. bellii in Co/Super-infection 72h	0.5229	0.1113	0.7857
R. bellii in R. bellii 96h	0.6605	0.5549	0.227
R. bellii in Co/Super-infection 96h	0.7301	0.8411	0.8308
A. marginale in A. marginale 24h	0.5398	0.504	0.4094
A. marginale in Co/Super-infection 24h	*	0.6725	0.2252
A. marginale in A. marginale 48h	0.3676	0.0372	0.8792
A. marginale in Co/Super-infection 48h	0.2058	0.9162	0.7776
A. marginale in A. marginale 72h	*	0.7883	0.7277
A. marginale in Co/Super-infection 72h	0.6467	0.1682	0.9433
A. marginale in A. marginale 96h	0.1203	0.7891	0.25
A. marginale in Co/Super-infection 96h	0.9712	0.8999	0.6267
* instances in which two replicates had the same values
